# Supplementary material for: Distinct patterns of speech disorder in early-onset and late-onset de-novo Parkinson’s disease
Source: NPJ Parkinsons Dis. 2021 Nov 11;7:98. doi: 10.1038/s41531-021-00243-1 (PMC8585880; doi:10.1038/s41531-021-00243-1)
Supplement: Supplementary file 1 — Supplementary Data 1 [file 41531_2021_243_MOESM1_ESM.xlsx]

## Sheet: Raw Data
	Respiration		Phonation		Articulation		Prosody		Speech timing
group	MPT	RLR	HNR	CPP	VOT	RFA	IntSD	F0SD	DDKR	DPI
EOPD	20.4948	-25.3199	17.6995	19.6218	18.2625	9.72281	2.79092	0.922455	6.79261	180.787
EOPD	12.7099	-28.1949	25.8125	21.4633	18.0125	8.37247	3.25167	1.78139	6.6545	176.303
EOPD	23.8024	-25.8916	20.3577	18.2395	15.2125	8.78028	4.37856	2.79116	7.40571	169.153
EOPD	23.4599	-27.5026	21.671	21.1936	25.9875	7.63136	2.87093	0.929983	7.4246	177.962
EOPD	29.2474	-25.5953	18.3507	19.4417	20.025	7.93384	3.67156	1.46394	7.56327	194.894
EOPD	21.8549	-28.7556	20.2604	21.3558	17.0875	9.20411	4.10145	1.47301	5.68172	200.12
EOPD	12.1249	-35.8287	23.9253	20.8129	15.5125	9.82232	2.7566	1.08066	7.63936	281.464
EOPD	25.1249	-24.8106	16.3644	18.3861	25.0875	7.3437	5.29525	1.05042	7.4877	266.181
EOPD	15.2324	-22.4536	21.2219	21.7078	15.275	8.42424	3.30374	1.35203	6.74828	146.848
EOPD	17.5674	-25.88	23.048	21.8446	12.325	8.52895	3.36149	1.9671	7.00574	130.363
EOPD	13.7699	-30.9006	19.2703	22.6405	21.275	6.98738	3.91183	1.54351	6.58693	117.717
EOPD	15.6124	-16.688	18.929	18.0109	13.6312	7.92779	1.77955	1.39991	8.13903	127.187
EOPD	18.7974	-20.9443	19.2227	20.8561	22.1625	9.87261	3.86916	2.26273	6.21835	161.811
EOPD	18.9824	-26.2969	20.7741	21.476	15.1	10.8231	3.57125	2.01208	7.1321	151.994
EOPD	24.2324	-24.5945	17.9456	19.6382	28.3875	9.00707	4.38259	1.18684	6.95374	169.872
EOPD	16.3499	-29.7085	21.8825	20.3096	16.2	6.66197	2.96006	1.22811	7.54494	223.046
EOPD	28.7624	-27.1432	20.9536	18.9295	17.9375	8.08857	3.52512	1.60191	6.4455	159.699
EOPD	23.9499	-23.3485	20.0481	20.4334	24.65	8.87446	2.84728	1.78838	8.23893	135.135
EOPD	19.6774	-24.9364	23.6319	20.2589	18.8875	6.13525	3.34875	1.84874	5.94858	205.296
EOPD	18.2349	-21.3227	14.8756	18.2389	20.45	9.5111	4.02794	2.04365	7.35746	154.913
EOPD	18.0474	-29.2612	21.5384	18.8172	18.3	6.37515	2.93237	1.99681	6.82963	166.003
EOPD	33.4824	-28.4656	19.5133	21.6677	27.2875	6.36936	3.44899	1.36568	6.50955	152.434
EOPD	15.9149	-32.8148	20.0068	19.0816	29.6125	10.5962	2.23465	1.0273	6.27563	362.85
EOPD	14.6449	-15.6896	16.5428	17.4934	19.975	9.08593	4.88015	2.00834	7.43565	146.106
LOPD	14.6674	-28.221	20.1205	18.9436	25.15	9.36971	2.97242	1.22565	6.16891	234.376
LOPD	13.6999	-22.9599	16.4968	16.5451	15.7375	7.65611	3.66745	2.68346	6.83181	138.928
LOPD	12.2374	-29.1584	21.2065	22.1641	26.225	9.00502	2.80825	1.51573	5.54113	266.848
LOPD	16.3924	-21.0623	20.2789	18.4416	40.8	6.88375	3.19689	3.13604	5.82766	193.645
LOPD	15.2874	-26.7539	13.21	17.4195	23.225	9.21049	3.86581	1.23	6.59171	341.433
LOPD	12.9424	-30.4389	18.4225	17.4501	17.825	9.54925	3.4457	1.61568	5.25024	379.153
LOPD	10.7149	-24.3136	19.8868	19.1942	29.5375	9.92417	2.26017	1.14382	7.1392	150.73
LOPD	12.6549	-26.5079	20.6054	17.7729	29.15	8.62345	5.25597	1.30283	4.59912	198.177
LOPD	12.1474	-26.1981	16.0414	20.0457	26.7625	6.92264	2.7024	1.43354	5.77191	182.844
LOPD	14.0924	-27.9298	17.3591	19.1672	26.75	9.71353	2.96206	1.07436	6.53649	211.285
LOPD	26.6099	-30.3483	13.4212	17.6231	28.2625	9.5065	3.0132	1.25713	6.07375	186.192
LOPD	11.8149	-18.459	18.072	16.136	20.525	7.08771	2.9483	2.68492	5.90228	203.415
LOPD	9.95231	-24.7044	13.1303	19.1947	23.85	9.17187	4.4557	2.0517	6.55759	268.043
LOPD	16.5999	-29.2729	14.533	19.1552	25.6625	9.67109	3.31034	1.18713	4.90935	327.349
LOPD	11.9999	-17.7231	21.3919	18.9292	24.3	5.6182	2.90004	1.64672	6.06947	141.897
LOPD	14.2949	-22.1058	14.5907	18.5366	26.35	10.4888	3.78042	1.50243	5.33718	254.789
LOPD	10.9374	-22.1282	23.2872	19.8022	19.6	8.58034	2.94534	1.35379	5.65681	215.331
LOPD	25.3324	-28.5524	20.2606	20.0257	24.75	8.47326	3.33584	1.7441	7.04466	305.074
LOPD	16.7222	-27.1209	18.5261	21.6991	16.65	7.98296	2.65297	1.41376	5.8422	158.05
LOPD	21.0599	-30.8559	25.3324	21.2854	39.0625	9.13112	2.94483	1.04685	4.30681	218.887
LOPD	17.3074	-26.9251	21.0253	21.4833	20.1875	8.11527	2.17147	1.89096	4.62154	168.129
LOPD	7.01987	-31.4435	16.1817	19.3709	23.025	10.5192	2.8046	1.06637	3.61558	223.499
LOPD	20.4524	-32.5334	17.8713	18.7641	26.0875	8.90735	2.3061	1.14006	6.68268	230.228
LOPD	7.03988	-29.2296	20.2845	18.702	25.65	8.42516	2.86119	1.48372	6.70628	208.559
YHC	24.4957	-26.7509	26.5121	21.5564	12.9625	8.1434	3.72245	2.05626	7.49593	97.4995
YHC	12.8599	-25.7448	18.528	20.566	25.675	10.6443	4.61009	5.1084	9.26902	270.666
YHC	24.9124	-17.3814	19.8898	20.5957	18.425	10.9372	3.77126	2.91643	5.07179	125.401
YHC	19.2449	-19.2625	18.474	20.3276	27.675	9.60496	4.01339	1.58424	6.49692	106.436
YHC	22.25	-22.9617	21.302	21.8702	17.0125	9.79069	3.50438	2.52864	6.83411	188.833
YHC	11.5599	-24.7291	21.7284	21.7131	14.4375	9.2833	3.63557	2.66547	7.05868	176.587
YHC	20.3399	-23.5637	21.4196	17.9597	13.5125	6.43686	4.60874	2.15906	7.23519	190.03
YHC	17.9825	-23.0388	26.0929	20.2499	27.75	7.68706	3.44875	2.11605	7.13124	180.981
YHC	19.2248	-22.3308	20.9483	18.6547	24.6313	9.29845	3.97669	2.67916	8.685	194.868
YHC	13.7899	-16.7196	22.4321	16.4603	24.825	7.86586	4.68992	2.87017	5.68112	183.773
YHC	23.0249	-24.6542	18.7751	18.9787	20.8	7.26057	4.29366	2.63551	6.74194	181.934
YHC	16.5324	-24.3876	20.4979	21.4254	15.2	9.06693	4.39357	2.99805	6.90585	115.44
YHC	12.205	-20.6934	24.6882	21.1143	18.35	7.04337	4.0975	3.20608	6.93583	130.324
YHC	21.1399	-11.5821	23.3614	17.0553	25.05	7.62048	4.19058	1.67281	8.90127	138.52
YHC	12.4824	-25.2484	21.0841	17.5261	21.2625	11.2686	3.64242	2.09645	6.39488	168.9
YHC	23.5699	-25.254	21.552	19.8502	20.725	7.40396	3.22371	1.53546	6.36476	174.831
YHC	14.8424	-18.9191	18.0817	16.7218	22.075	9.24955	3.43375	2.4011	5.85818	172.912
YHC	13.6249	-22.3194	16.2834	16.4727	36.9	8.42284	4.18152	1.48774	6.12712	194.328
YHC	27.8574	-24.5818	21.6119	24.5445	20.6125	10.4494	3.66613	2.10224	6.76503	127.486
YHC	13.6124	-21.0832	24.5291	23.6809	13.4	9.49589	3.61906	1.94752	6.95237	146.886
YHC	12.2849	-24.2103	20.3628	19.8883	15.9125	8.055	3.87727	3.59953	6.11189	177.191
YHC	37.7774	-23.8255	19.7763	20.9841	27.3875	8.02757	4.33373	2.65037	8.41369	215.539
YHC	18.6574	-17.0922	14.4526	16.9195	17.65	9.95788	4.22638	1.42173	6.71987	146.322
YHC	23.8074	-18.5666	11.8654	18.1309	30.5	9.12519	3.2373	1.89338	4.00457	172.358
OHC	17.9236	-22.5887	25.477	23.4863	15.1125	9.08226	2.88853	2.72596	5.15036	151.601
OHC	25.1549	-29.3668	18.5454	19.1266	17.825	7.96086	3.36413	1.56798	6.28811	259.437
OHC	13.8899	-19.0028	21.9514	21.1063	16.725	9.65654	3.49959	3.70701	6.73831	151.448
OHC	8.86737	-29.0106	16.6102	21.9138	16.4875	9.99926	4.89792	3.21636	6.25882	288.441
OHC	17.0174	-23.6178	19.0407	20.1802	24.85	7.30606	3.82688	2.02161	6.21438	159.305
OHC	22.2099	-24.9936	23.686	24.9687	19.375	10.9056	3.7359	2.15929	5.60561	140.059
OHC	12.6599	-27.8931	22.3882	22.7693	19.5625	9.451	3.28437	3.48533	6.87976	160.554
OHC	11.9024	-26.3495	14.6788	18.0445	28.375	8.53119	3.2452	2.01045	6.57561	145.39
OHC	10.5749	-24.9018	18.3307	20.6221	13.8875	8.50113	2.70634	3.00218	6.42986	158.54
OHC	12.8774	-22.3611	21.3325	21.8701	12.9	11.8578	4.21811	3.29261	6.58302	101.659
OHC	21.4297	-23.6438	15.5854	18.0484	14.65	9.61423	4.77131	4.07928	5.34934	133.633
OHC	23.1047	-29.6374	15.4432	22.4628	28.4	10.7379	3.90657	2.24775	6.59023	184.779
OHC	10.5278	-21.1964	21.2743	21.6453	29.1875	8.0751	4.2232	3.06586	6.49185	158.84
OHC	9.80881	-21.2119	18.963	20.1961	17.2625	9.26956	3.09243	1.83905	6.29305	167.323
OHC	13.7774	-31.9807	18.459	21.4495	26.475	9.98	4.00054	2.24017	6.079	274.451
OHC	14.9149	-26.7598	19.1082	19.8348	15.6875	7.11758	3.28383	2.37434	5.98364	179.403
OHC	11.9324	-31.4446	21.7382	21.4497	29.05	11.86	5.66774	3.59417	6.36898	163.392
OHC	21.9624	-22.6161	14.5326	18.4834	24.2375	11.0413	4.15474	1.84087	5.00234	209.134
OHC	18.2474	-28.4431	14.6717	19.0359	24.4375	6.32928	2.9781	2.1479	6.23487	172.763
OHC	22.9524	-19.204	17.6155	16.2913	20.15	8.97812	4.1867	2.19383	5.92656	238.284
OHC	38.32	-28.4002	19.8423	19.0708	20.825	9.50304	4.0275	2.23051	6.1511	270.484
OHC	20.8149	-28.6029	17.5363	21.8646	29.4	9.98574	4.07997	2.33122	4.95066	192.575
OHC	16.7049	-32.3535	10.9471	20.5579	26.8625	13.3269	3.61821	1.83031	6.10952	243.449
OHC	13.1149	-33.7166	20.9952	20.861	25.3	8.07818	3.70505	2.22245	5.26314	298.328
